# Supplementary material for: Rational Generation of Monoclonal Antibodies Selective for Pathogenic Forms of Alpha-Synuclein
Source: Biomedicines. 2022 Sep 2;10(9):2168. doi: 10.3390/biomedicines10092168 (PMC9496384; doi:10.3390/biomedicines10092168)
Supplement: Supplementary file 1 [file biomedicines-10-02168-s001.zip]

Archive with 1 entries (1 files):
- biomedicines-1875402-supplementary.pdf
